# Supplementary material for: Trends towards Lower Susceptibility of Spodoptera frugiperda (Lepidoptera: Noctuidae) to Teflubenzuron in Brazil: An Evidence for Field-Evolved Resistance
Source: Insects. 2023 Jan 26;14(2):129. doi: 10.3390/insects14020129 (PMC9965761; doi:10.3390/insects14020129)
Supplement: Supplementary file 1 [file insects-14-00129-s001.zip › Table S1.xlsx]

## Sheet: Sheet1
Table S1. Survival rate (%) of Spodoptera frugiperda at diagnostic concentration of teflubenzuron in field-collected populations between 2004 and 2020.
Crop Season (year)	Code	State	Location	Latitude	Longitude	Collection Date (dd/mm/yyyy)	n*	Survival (%)	SEM
2004	BA-4	BA	Barreiras	-12.144	-44.9967	2004-02-09	479	2.92	0.82
2004	MT-4	MT	Primavera do Leste	-15.5614	-54.2994	2004-03-04	406	2.95	1.46
2004	GO-6	GO	Rio Verde	-17.4439	-51.1728	2004-03-11	432	2.31	0.69
2004	MT-2	MT	Rondonópolis	-16.4604	-54.6397	2004-04-14	406	0.98	0.44
2004	BA-5	BA	Barreiras	-12.144	-44.9967	2004-04-15	405	2.72	1.33
2004	PR-5	PR	Toledo	-24.557	-54.0571	2004-05-19	408	4.66	0.87
2006	GO-8	GO	Rio Verde	-17.7921	-50.9191	2005-11-04	470	0.75	0.37
2006	PR-7	PR	Londrina	-23.3113	-51.1595	2006-01-26	480	0.25	0.23
2006	BA-6	BA	Barreiras	-12.144	-44.9967	2006-03-07	498	2.96	0.92
2006	GO-7	GO	Rio Verde	-17.8115	-50.5977	2006-04-06	473	1.25	0.56
2007	CB-2	SP	Casa Branca	-21.7515	-47.1115	2006-11-02	480	3.33	1.4
2007	MT-5	MT	Rondonópolis	-16.4604	-54.6397	2007-04-10	489	5.27	1.47
2007	GO-9	GO	Rio Verde	-17.7921	-50.9191	2007-05-18	480	1.67	0.76
2007	BA-7	BA	Barreiras	-12.144	-44.9967	2007-07-13	144	4.17	1.86
2007	MOC-1	SP	Casa Branca	-21.4639	-47.0182	2007-08-01	479	1.04	0.51
2008	BAH-10	BA	Barreiras	-12.144	-44.9967	2008-02-01	575	4.01	2.33
2008	MT-7	MT	Primavera do Leste	-15.5614	-54.2994	2008-03-14	480	2.94	1.13
2008	PR-15	PR	Engenheiro Beltrão	-24.0463	-52.378	2008-04-08	477	1.91	0.95
2008	GO-10	GO	Rio Verde	-17.7921	-50.9191	2008-04-11	510	0.38	0.37
2008	MOC-2	SP	Casa Branca	-21.4639	-47.0182	2008-05-15	471	1.68	0.4
2008	BAH-11	BA	LEM	-12.0869	-45.7834	2008-08-08	468	7.26	1.54
2009	GO-11	GO	Rio Verde	-17.8115	-50.5977	2008-12-22	478	2.5	1.33
2009	PR-16	PR	Castro	-25.0892	-50.1602	2008-12-22	609	1.19	0.48
2009	RS-5	RS	Não-Me-Toque	-28.2616	-52.4089	2008-12-22	523	2.11	0.72
2009	BAH-12	BA	LEM	-12.0869	-45.7834	2009-01-19	240	12.4	3.92
2009	MT-9	MT	Sapezal	-13.548	-58.8146	2009-03-16	504	3.97	1.3
2009	SJ-1	SP	Casa Branca	-21.966	-46.8149	2009-03-24	504	6.94	2.44
2009	MT-10	MT	Campo Verde	-15.5431	-55.1591	2009-05-06	686	8.39	1.6
2010	BA-18	BA	LEM	-12.0869	-45.7834	2009-12-17	453	0.88	0.68
2010	MT-12	MT	Rondonópolis	-16.4604	-54.6397	2009-12-23	570	0.35	0.24
2010	MT-13	MT	Rondonópolis	-16.4604	-54.6397	2010-04-29	335	0	0
2010	PR-22	PR	Londrina	-23.312	-51.3674	2010-05-07	479	0.21	0.21
2010	BA-21	BA	Barreiras	-12.144	-44.9967	2010-07-14	500	4	0.9
2011	RS-8	RS	Não-Me-Toque	-28.3992	-52.691	2010-11-16	479	2.78	1.81
2011	GO-15	GO	Rio Verde	-17.7921	-50.9191	2010-11-30	456	0	0
2011	PR-23	PR	Londrina	-23.319	-51.5544	2010-11-30	288	9.7	3.4
2011	BA-22	BA	Barreiras	-12.3572	-44.9769	2010-12-07	500	1.68	0.9
2011	MT-15	MT	Campo Verde	-15.5431	-55.1591	2010-12-20	359	1.32	0.89
2011	PR-25	PR	Castro	-24.5152	-50.4101	2010-12-20	403	0.49	0.33
2011	MT-16	MT	Campo Verde	-15.5431	-55.1591	2011-04-19	312	6.09	2.29
2011	SP-9	SP	Cândido Mota	-22.8074	-50.4166	2011-05-05	144	0.69	0.69
2011	GO-16	GO	Rio Verde	-17.7921	-50.9191	2011-05-11	478	0.85	0.49
2011	MS-4	MS	Dourados	-22.0484	-54.6158	2011-05-18	263	2.36	1.97
2011	GO-17	GO	Rio Verde	-17.4439	-51.1728	2011-06-22	456	1.97	0.92
2011	MT-17	MT	Lucas do Rio Verde	-13.0656	-55.9198	2011-07-01	504	2.78	1.16
2011	BA-24	BA	LEM	-12.0869	-45.7834	2011-07-08	432	5.56	2.02
2012	GO-19	GO	Rio Verde	-17.7921	-50.9191	2011-12-22	286	42.86	8.45
2012	RS-11	RS	Não-Me-Toque	-28.3655	-53.2511	2012-01-30	167	3.57	2.3
2012	SP-13	SP	Casa Branca	-21.7515	-47.1115	2012-03-02	382	2.34	1
2012	PR-38	PR	Engenheiro Beltrão	-24.0463	-52.378	2012-05-23	500	1.21	0.51
2012	MG-15	MG	Uberlândia	-18.9188	-48.2768	2012-05-29	475	11.3	2.8
2013	SP-15	SP	Casa Branca	-21.7743	-47.0852	2012-11-23	500	1.19	0.71
2013	PR-40	PR	Toledo	-24.9555	-53.4561	2012-11-29	480	1.04	0.41
2013	PR-42	PR	Engenheiro Beltrão	-24.0463	-52.378	2012-12-13	503	4.01	1.39
2013	GO-24	GO	Rio Verde	-17.7921	-50.9191	2012-12-27	503	13.35	2.4
2013	BA-32	BA	Barreiras	-12.3572	-44.9769	2012-12-27	515	10.1	2.24
2013	MG-16	MG	Uberlândia	-18.6511	-48.1934	2013-01-22	480	1.1	0.6
2013	GO-27	GO	Rio Verde	-17.4439	-51.1728	2013-01-28	623	5.77	1.7
2013	RS-13	RS	Santo Ângelo	-28.306	-54.2649	2013-02-14	480	2.5	1.02
2013	SC-2	SC	Chapecó	-27.0922	-52.6167	2013-02-14	528	5.11	1.09
2013	PR-43	PR	Toledo	-24.9555	-53.4561	2013-02-27	480	0.63	0.46
2013	MT-22	MT	Campo Verde	-15.5431	-55.1591	2013-03-08	492	16.36	3.18
2013	MG-18	MG	Uberlândia	-18.9188	-48.2768	2013-03-13	528	1.5	0.7
2013	MT-23	MT	Campo Verde	-15.5431	-55.1591	2013-03-25	528	30.3	2.98
2013	MS-16	MS	Chapadão do Sul	-19.0855	-52.7175	2013-03-25	504	7.14	1.15
2013	BA-33	BA	Roda Velha	-12.7569	-45.9486	2013-04-11	536	24.37	3.94
2013	GO-29	GO	Rio Verde	-17.4439	-51.1728	2013-04-25	504	17.86	2.93
2013	MG-19	MG	Uberlândia	-18.9188	-48.2768	2013-05-03	480	4	1.2
2013	PR-48	PR	Londrina	-23.312	-51.3674	2013-05-10	480	4.17	1.32
2013	SP-16	SP	Cândido Mota	-22.821	-50.1865	2013-06-03	456	2.19	0.86
2014	SP-17	SP	Casa Branca	-21.7743	-47.0852	2013-11-13	552	5.07	1.59
2014	MG-20	MG	Uberlândia	-18.6511	-48.1934	2013-11-18	480	7.3	2.1
2014	PR-51	PR	Castro	-24.7941	-49.9973	2013-12-10	504	1.39	0.6
2014	RS-16	RS	Não-Me-Toque	-28.5632	-52.7495	2013-12-10	480	3.75	1.21
2014	PR-52	PR	Toledo	-24.9555	-53.4561	2013-12-14	383	1.04	0.71
2014	SC-3	SC	Chapecó	-27.1531	-52.3097	2013-12-14	504	2.78	0.6
2014	BA-35	BA	LEM	-12.0869	-45.7834	2014-01-23	312	23.08	5.89
2014	PR-53	PR	Londrina	-23.006	-51.2454	2014-04-04	503	3.99	1.64
2014	PR-54	PR	Toledo	-24.2929	-53.8308	2014-04-11	480	8.75	1.24
2014	PR-55	PR	Engenheiro Beltrão	-23.7996	-52.2593	2014-04-11	480	3.33	1.03
2014	MT-28	MT	Campo Verde	-15.5431	-55.1591	2014-04-16	480	4.79	1.36
2014	MT-29	MT	Lucas do Rio Verde	-12.5445	-55.7234	2014-04-23	502	11.35	3.44
2014	MS-19	MS	Dourados	-22.2764	-54.8628	2014-04-30	480	1.04	0.6
2014	GO-32	GO	Rio Verde	-17.7921	-50.9191	2014-05-08	501	3.45	1.21
2014	MT-30	MT	Sapezal	-13.548	-58.8146	2014-05-16	504	30.16	3
2015	RS-18	RS	Santo Ângelo	-28.306	-54.2649	2014-10-31	478	12.5	2.77
2015	RS-19	RS	Não-Me-Toque	-28.4609	-52.856	2014-11-07	480	1.25	0.53
2015	SC-4	SC	Chapecó	-27.1531	-52.3097	2014-11-07	480	0.83	0.38
2015	SP-19	SP	Casa Branca	-21.7743	-47.0852	2014-11-14	527	8.14	2.76
2015	PR-57	PR	Toledo	-24.2929	-53.8308	2014-11-18	480	18.75	3.48
2015	PR-56	PR	Castro	-25.0892	-50.1602	2014-11-18	468	8.8	2.22
2015	MG-22	MG	Uberlândia	-18.6511	-48.1934	2014-11-18	456	32.7	3.7
2015	BA-39	BA	Roda Velha	-12.7569	-45.9486	2014-12-03	480	42.29	4.21
2015	GO-33	GO	Planaltina	-14.9803	-47.7824	2014-12-12	504	37.9	3.31
2015	BA-40	BA	Correntina	-13.3442	-44.6345	2014-12-12	480	23.33	3.46
2015	MT-32	MT	Sapezal	-13.548	-58.8146	2015-03-19	475	82.46	2.31
2015	MT-31	MT	Lucas do Rio Verde	-13.0656	-55.9198	2015-03-19	475	69.56	2.7
2015	MT-33	MT	Campo Verde	-15.5431	-55.1591	2015-03-31	475	51.59	2.95
2015	PR-59	PR	Toledo	-24.2929	-53.8308	2015-04-22	480	18.33	2.54
2015	PR-61	PR	Londrina	-23.3113	-51.1595	2015-04-22	480	15.21	4.07
2015	PR-60	PR	Engenheiro Beltrão	-23.6187	-52.2174	2015-04-22	480	12.92	1.93
2015	MS-21	MS	Dourados	-21.9328	-54.6253	2015-05-05	480	21.87	4.1
2015	SP-20	SP	Casa Branca	-21.7743	-47.0852	2015-05-12	552	26.45	2.9
2016	SP-21	SP	Casa Branca	-21.7743	-47.0852	2015-10-23	480	18.33	3.53
2016	RS-20	RS	Não-Me-Toque	-28.4609	-52.856	2015-11-03	480	16.87	2.15
2016	RS-21	RS	Santo Ângelo	-28.306	-54.2649	2015-11-05	480	13.75	1.42
2016	SC-5	SC	Chapecó	-27.1531	-52.3097	2015-11-07	480	8.75	1.95
2016	PR-63	PR	Toledo	-24.9555	-53.4561	2015-11-24	480	9.37	2.05
2016	PR-62	PR	Castro	-25.0892	-50.1602	2015-11-24	480	13.12	1.46
2016	MG-23	MG	Uberlândia	-18.6511	-48.1934	2015-12-04	480	9	2.3
2016	GO-36	GO	Planaltina	-15.4572	-47.6089	2015-12-10	456	46.71	3.33
2016	BA-43	BA	Correntina	-13.3442	-44.6345	2015-12-14	504	36.11	3.02
2016	GO-37	GO	Rio Verde	-17.7921	-50.9191	2015-12-18	432	46.97	3.84
2016	BA-44	BA	LEM	-11.622	-45.5956	2016-02-23	384	49.74	4.62
2016	GO-38	GO	Rio Verde	-17.7921	-50.9191	2016-03-14	480	31.46	2.21
2016	MT-35	MT	Sapezal	-13.548	-58.8146	2016-03-23	473	64.03	3.92
2016	MS-22	MS	Dourados	-21.9328	-54.6253	2016-03-23	478	32.2	3.04
2016	MS-23	MS	Chapadão do Sul	-19.0855	-52.7175	2016-03-29	504	39.68	3.89
2016	MT-36	MT	Lucas do Rio Verde	-13.0656	-55.9198	2016-03-30	523	80.77	2.84
2016	PR-65	PR	Engenheiro Beltrão	-23.9142	-52.3456	2016-04-15	480	31.04	3.78
2016	PR-66	PR	Toledo	-24.2929	-53.8308	2016-04-18	480	27.29	2.52
2016	SP-22	SP	Casa Branca	-21.7743	-47.0852	2016-04-20	480	16.87	2.17
2016	GO-39	GO	Rio Verde	-17.7921	-50.9191	2016-07-27	288	10.07	4.3
2016	SP-23	SP	Casa Branca	-21.966	-46.8149	2016-08-01	480	2.5	1.19
2017	PR-70	PR	Toledo	-24.9555	-53.4561	2016-11-16	502	26.87	3.47
2017	MG-25	MG	Uberlândia	-18.5932	-48.6999	2016-11-28	480	41.7	6.3
2017	SC-6	SC	Chapecó	-27.1333	-52.7852	2016-11-29	480	28.12	6.47
2017	GO-41	GO	Rio Verde	-17.7921	-50.9191	2016-12-12	504	49.4	3.31
2017	RS-22	RS	Não-Me-Toque	-28.3992	-52.691	2016-12-12	480	42.29	4.36
2017	GO-42	GO	Cristalina	-16.7676	-47.6131	2016-12-23	547	45.45	3.67
2017	BA-47	BA	LEM	-12.0869	-45.7834	2016-12-23	480	46.04	4.06
2017	SP-24	SP	Casa Branca	-21.7743	-47.0852	2016-12-30	480	11.87	2.42
2017	GO-43	GO	Rio Verde	-17.4439	-51.1728	2017-03-02	480	47.71	3.8
2017	MS-24	MS	Chapadão do Sul	-19.0855	-52.7175	2017-03-02	480	26.87	4.42
2017	MT-41	MT	Sapezal	-13.548	-58.8146	2017-03-07	480	60.21	6.15
2017	MT-42	MT	Campo Verde	-15.5431	-55.1591	2017-03-07	454	61.28	4.88
2017	MT-40	MT	Lucas do Rio Verde	-13.0656	-55.9198	2017-03-07	480	62.5	3.3
2017	MS-25	MS	Dourados	-22.5549	-55.1506	2017-03-10	480	42.32	5.3
2017	PR-71	PR	Toledo	-24.7222	-53.7402	2017-03-10	480	42.08	5.3
2017	PR-73	PR	Londrina	-23.06	-51.0374	2017-03-30	480	35	2.79
2017	SP-25	SP	Casa Branca	-22.0087	-47.3951	2017-04-07	480	30.62	2.64
2017	MT-44	MT	Lucas do Rio Verde	-12.5445	-55.7234	2017-07-12	600	70.67	3.26
2017	MS-26	MS	Chapadão do Sul	-19.0855	-52.7175	2017-07-12	480	58.33	3.63
2017	GO-44	GO	Rio Verde	-17.7921	-50.9191	2017-07-28	480	48.33	3.09
2017	BA-48	BA	Roda Velha	-12.7569	-45.9486	2017-07-28	480	44.17	3.46
2017	SP-26	SP	Casa Branca	-21.7743	-47.0852	2017-08-03	480	17.71	2.93
2018	RS-24	RS	Santo Ângelo	-28.306	-54.2649	2017-10-18	480	18.54	3.12
2018	SP-27	SP	Casa Branca	-21.7743	-47.0852	2017-11-16	480	28.12	3.82
2018	RS-26	RS	Não-Me-Toque	-28.4609	-52.856	2017-11-16	526	26.27	3.07
2018	PR-75	PR	Castro	-24.7941	-49.9973	2017-11-23	480	21.67	2.78
2018	SC-7	SC	Chapecó	-27.0922	-52.6167	2017-11-23	504	22.42	3.3
2017	GO-45	GO	Cristalina	-16.7676	-47.6131	2017-12-06	479	74.96	2.19
2018	BA-49	BA	Barreiras	-12.3572	-44.9769	2017-12-06	480	26.46	3.51
2018	PR-76	PR	Toledo	-24.7222	-53.7402	2017-12-13	144	36.11	8.72
2018	GO-46	GO	Rio Verde	-17.7921	-50.9191	2017-12-26	480	53.96	3.43
2018	MG-27	MG	Uberlândia	-18.6511	-48.1934	2017-12-26	552	40.9	6.6
2018	PR-77	PR	Engenheiro Beltrão	-24.0463	-52.378	2018-02-27	480	34.17	3.3
2018	MT-45	MT	Lucas do Rio Verde	-13.0656	-55.9198	2018-03-20	480	45.21	4.92
2018	MT-46	MT	Sapezal	-13.548	-58.8146	2018-03-27	526	68.54	2.97
2018	PR-78	PR	Toledo	-24.9555	-53.4561	2018-03-27	480	19.79	1.67
2018	MS-27	MS	Chapadão do Sul	-19.0855	-52.7175	2018-03-29	720	39.17	2.43
2018	MS-28	MS	Dourados	-22.2764	-54.8628	2018-04-06	480	37.92	2.28
2018	SP-28	SP	Casa Branca	-21.7743	-47.0852	2018-04-06	504	34.92	3.6
2018	GO-47	GO	Rio Verde	-17.7921	-50.9191	2018-04-09	528	38.63	3.13
2018	MT-47	MT	Campo Verde	-15.5431	-55.1591	2018-04-18	480	61.67	3.11
2018	PR-79	PR	Londrina	-23.06	-51.0374	2018-04-23	456	23.02	2.87
2018	MS-29	MS	Chapadão do Sul	-19.0855	-52.7175	2018-06-19	504	37.69	3.63
2018	GO-49	GO	Rio Verde	-17.7921	-50.9191	2018-08-02	480	45.62	2.98
2018	MT-49	MT	Lucas do Rio Verde	-13.0656	-55.9198	2018-08-02	576	72.92	3.52
2018	BA-50	BA	LEM	-12.0869	-45.7834	2018-08-29	480	55	3.07
2018	SP-29	SP	Casa Branca	-21.7743	-47.0852	2018-09-12	480	30.21	3.46
2019	RS-27	RS	Não-Me-Toque	-28.6741	-53.0051	2018-10-25	526	29.68	3.5
2019	RS-28	RS	Santo Ângelo	-27.91	-54.6037	2018-10-25	480	31.25	2.73
2019	PR-80	PR	Toledo	-24.7222	-53.7402	2018-11-01	480	40	1.92
2019	PR-81	PR	Castro	-24.7941	-49.9973	2018-11-12	480	37.29	2.69
2019	GO-50	GO	Cristalina	-16.7676	-47.6131	2018-11-23	480	53.75	2.93
2019	BA-51	BA	LEM	-12.0869	-45.7834	2018-12-04	503	52.32	3.51
2019	SC-8	SC	Chapecó	-27.0922	-52.6167	2018-12-07	480	39.58	4.1
2019	GO-51	GO	Rio Verde	-17.8115	-50.5977	2018-12-18	480	48.96	2.51
2019	MG-28	MG	Uberlândia	-18.6511	-48.1934	2018-12-21	480	30.8	4.2
2019	SP-30	SP	Casa Branca	-21.7743	-47.0852	2018-12-27	480	9.37	1.67
2019	PR-82	PR	Toledo	-24.7222	-53.7402	2019-03-08	480	41.46	3.75
2019	MT-51	MT	Sapezal	-13.548	-58.8146	2019-03-15	480	73.96	2.28
2019	MT-50	MT	Lucas do Rio Verde	-13.0656	-55.9198	2019-03-15	480	73.54	2.81
2019	PR-84	PR	Londrina	-23.3113	-51.1595	2019-03-28	480	52.29	3.84
2019	PR-83	PR	Engenheiro Beltrão	-24.0463	-52.378	2019-03-28	480	57.92	3.43
2019	MS-31	MS	Dourados	-22.2764	-54.8628	2019-04-01	480	39.38	2.71
2019	MS-30	MS	Chapadão do Sul	-19.0855	-52.7175	2019-04-01	526	52.45	5.06
2019	SP-31	SP	Casa Branca	-21.7743	-47.0852	2019-04-02	479	30.47	2.9
2019	GO-52	GO	Rio Verde	-17.7921	-50.9191	2019-04-26	480	51.04	4.27
2019	MT-52	MT	Campo Verde	-15.5431	-55.1591	2019-04-26	480	62.29	3.71
2019	SP-32	SP	Casa Branca	-21.7743	-47.0852	2019-06-12	480	34.38	2.47
2019	BA-52	BA	Correntina	-13.3442	-44.6345	2019-06-18	480	57.71	2.33
2019	GO-53	GO	Rio Verde	-17.8115	-50.5977	2019-06-26	480	42.29	2.82
2019	MT-53	MT	Lucas do Rio Verde	-13.0656	-55.9198	2019-06-26	478	79.35	2.75
2019	MS-32	MS	Chapadão do Sul	-19.0855	-52.7175	2019-08-08	480	49.79	3.35
2020	RS-29	RS	Não-Me-Toque	-28.6741	-53.0051	2019-10-24	480	36.67	3.95
2020	RS-30	RS	Santo Ângelo	-28.6741	-54.2649	2019-10-24	480	39.17	4.48
2020	SP-33	SP	Casa Branca	-22.0087	-47.3951	2019-10-25	480	36.04	3.42
2020	PR-85	PR	Castro	-24.5152	-50.4101	2019-10-29	480	52.71	4.52
2020	MG-29	MG	Uberlândia	-18.9188	-48.2768	2019-11-07	480	47.7	3.36
2020	PR-86	PR	Toledo	-24.9555	-53.4561	2019-11-13	480	44.79	3.27
2020	GO-54	GO	Rio Verde	-17.8115	-50.5977	2019-11-20	480	43.33	3.15
2020	GO-55	GO	Cristalina	-16.7676	-47.6131	2019-11-28	480	59.17	3.65
2020	SC-9	SC	Chapecó	-27.0922	-52.6167	2019-12-04	480	37.71	3.6
2020	BA-53	BA	LEM	-12.0869	-45.7834	2020-01-15	480	48.54	2.94
2020	SP-34	SP	Casa Branca	-21.7515	-47.1115	2020-02-21	456	25.44	4.13
2020	PR-87	PR	Engenheiro Beltrão	-24.0463	-52.378	2020-03-06	480	19.58	4.32
2020	PR-89	PR	Londrina	-23.3113	-51.1595	2020-03-10	480	25	3.87
2020	MT-54	MT	Sapezal	-13.548	-58.8146	2020-03-12	480	40.83	4.48
2020	MT-55	MT	Lucas do Rio Verde	-13.0656	-55.9198	2020-03-13	504	80.16	2.11
2020	MT-56	MT	Campo Verde	-15.5431	-55.1591	2020-03-17	480	56.88	5.38
2020	PR-88	PR	Toledo	-24.9555	-53.4561	2020-03-17	456	49.12	3.03
2020	MS-34	MS	Dourados	-22.2764	-54.8628	2020-03-24	480	24.17	3.21
2020	MS-33	MS	Chapadão do Sul	-19.0855	-52.7175	2020-03-24	480	13.33	1.5
2020	GO-56	GO	Rio Verde	-17.7921	-50.9191	2020-04-26	480	35.83	3.88
							* Number of larvae tested
